# Supplementary material for: Evolution of altruistic punishments among heterogeneous conditional cooperators
Source: Sci Rep. 2021 May 18;11:10502. doi: 10.1038/s41598-021-89563-z (PMC8131352; doi:10.1038/s41598-021-89563-z)
Supplement: Supplementary file 2 — Supplementary Information 2. [file 41598_2021_89563_MOESM2_ESM.zip]

Archive with 202 entries (201 files):
- PGG_PUNISH_Supp_R/
- PGG_PUNISH_Supp_R/pggCCC_3_6.mat
- PGG_PUNISH_Supp_R/pggBeta_5_2.mat
- PGG_PUNISH_Supp_R/pggCCC_1_4.mat
- PGG_PUNISH_Supp_R/pggDR_9_1.mat
- PGG_PUNISH_Supp_R/pggCCC_7_2.mat
- PGG_PUNISH_Supp_R/pggBeta_1_6.mat
- PGG_PUNISH_Supp_R/pggBeta_3_4.mat
- PGG_PUNISH_Supp_R/pggBeta_3_5.mat
- PGG_PUNISH_Supp_R/pggCCC_5_1.mat
- PGG_PUNISH_Supp_R/pggBeta_1_7.mat
- PGG_PUNISH_Supp_R/pggCCC_7_3.mat
- PGG_PUNISH_Supp_R/pggBeta_7_1.mat
- PGG_PUNISH_Supp_R/pggCCC_1_5.mat
- PGG_PUNISH_Supp_R/pggBeta_5_3.mat
- PGG_PUNISH_Supp_R/pggCCC_3_7.mat
- PGG_PUNISH_Supp_R/pggCCC_3_5.mat
- PGG_PUNISH_Supp_R/pggBeta_5_1.mat
- PGG_PUNISH_Supp_R/pggCCC_1_7.mat
- PGG_PUNISH_Supp_R/pggBeta_7_3.mat
- PGG_PUNISH_Supp_R/pggDR_9_2.mat
- PGG_PUNISH_Supp_R/pggCCC_7_1.mat
- PGG_PUNISH_Supp_R/pggBeta_1_5.mat
- PGG_PUNISH_Supp_R/pggCCC_5_3.mat
- PGG_PUNISH_Supp_R/pggBeta_3_7.mat
- PGG_PUNISH_Supp_R/pggBeta_3_6.mat
- PGG_PUNISH_Supp_R/pggCCC_5_2.mat
- PGG_PUNISH_Supp_R/pggBeta_1_4.mat
- PGG_PUNISH_Supp_R/pggDR_9_3.mat
- PGG_PUNISH_Supp_R/pggBeta_7_2.mat
- PGG_PUNISH_Supp_R/pggCCC_1_6.mat
- PGG_PUNISH_Supp_R/pggCCC_3_4.mat
- PGG_PUNISH_Supp_R/pggBeta_5_4.mat
- PGG_PUNISH_Supp_R/pggBeta_7_6.mat
- PGG_PUNISH_Supp_R/pggCCC_1_2.mat
- PGG_PUNISH_Supp_R/pggDR_9_7.mat
- PGG_PUNISH_Supp_R/pggCCC_7_4.mat
- PGG_PUNISH_Supp_R/.DS_Store
- __MACOSX/PGG_PUNISH_Supp_R/._.DS_Store
- PGG_PUNISH_Supp_R/pggBeta_3_2.mat
- PGG_PUNISH_Supp_R/pggCCC_5_6.mat
- PGG_PUNISH_Supp_R/pggCCC_5_7.mat
- PGG_PUNISH_Supp_R/pggBeta_3_3.mat
- PGG_PUNISH_Supp_R/pggCCC_7_5.mat
- PGG_PUNISH_Supp_R/pggDR_9_6.mat
- PGG_PUNISH_Supp_R/pggBeta_1_1.mat
- PGG_PUNISH_Supp_R/pggCCC_1_3.mat
- PGG_PUNISH_Supp_R/pggBeta_7_7.mat
- PGG_PUNISH_Supp_R/pggCCC_3_1.mat
- PGG_PUNISH_Supp_R/pggBeta_5_5.mat
- PGG_PUNISH_Supp_R/pggBeta_5_7.mat
- PGG_PUNISH_Supp_R/pggCCC_3_3.mat
- PGG_PUNISH_Supp_R/pggBeta_7_5.mat
- PGG_PUNISH_Supp_R/pggCCC_1_1.mat
- PGG_PUNISH_Supp_R/pggBeta_1_3.mat
- PGG_PUNISH_Supp_R/pggDR_9_4.mat
- PGG_PUNISH_Supp_R/pggCCC_7_7.mat
- PGG_PUNISH_Supp_R/pggBeta_3_1.mat
- PGG_PUNISH_Supp_R/pggCCC_5_5.mat
- PGG_PUNISH_Supp_R/pggCCC_5_4.mat
- PGG_PUNISH_Supp_R/pggCCC_7_6.mat
- PGG_PUNISH_Supp_R/pggDR_9_5.mat
- PGG_PUNISH_Supp_R/pggBeta_1_2.mat
- PGG_PUNISH_Supp_R/pggBeta_7_4.mat
- PGG_PUNISH_Supp_R/pggCCC_3_2.mat
- PGG_PUNISH_Supp_R/pggBeta_5_6.mat
- PGG_PUNISH_Supp_R/pggCCC_4_3.mat
- PGG_PUNISH_Supp_R/pggBeta_2_7.mat
- PGG_PUNISH_Supp_R/pggDR_8_2.mat
- PGG_PUNISH_Supp_R/pggCCC_6_1.mat
- PGG_PUNISH_Supp_R/pggBeta_6_3.mat
- PGG_PUNISH_Supp_R/pggCCC_2_5.mat
- PGG_PUNISH_Supp_R/pggBeta_4_1.mat
- PGG_PUNISH_Supp_R/PGG_Alt_Punish_RUN.m
- __MACOSX/PGG_PUNISH_Supp_R/._PGG_Alt_Punish_RUN.m
- PGG_PUNISH_Supp_R/pggCCC_2_4.mat
- PGG_PUNISH_Supp_R/pggBeta_6_2.mat
- PGG_PUNISH_Supp_R/pggDR_8_3.mat
- PGG_PUNISH_Supp_R/pggBeta_2_6.mat
- PGG_PUNISH_Supp_R/pggCCC_4_2.mat
- PGG_PUNISH_Supp_R/pggBeta_2_4.mat
- PGG_PUNISH_Supp_R/pggDR_8_1.mat
- PGG_PUNISH_Supp_R/pggCCC_6_2.mat
- PGG_PUNISH_Supp_R/pggCCC_2_6.mat
- PGG_PUNISH_Supp_R/pggBeta_4_2.mat
- PGG_PUNISH_Supp_R/pggBeta_4_3.mat
- PGG_PUNISH_Supp_R/pggCCC_2_7.mat
- PGG_PUNISH_Supp_R/pggBeta_6_1.mat
- PGG_PUNISH_Supp_R/PGG_Alt_Punish.m
- __MACOSX/PGG_PUNISH_Supp_R/._PGG_Alt_Punish.m
- PGG_PUNISH_Supp_R/pggCCC_6_3.mat
- PGG_PUNISH_Supp_R/pggBeta_2_5.mat
- PGG_PUNISH_Supp_R/PGG_Punish_plotting_figures.m
- __MACOSX/PGG_PUNISH_Supp_R/._PGG_Punish_plotting_figures.m
- PGG_PUNISH_Supp_R/pggCCC_4_1.mat
- PGG_PUNISH_Supp_R/pggBeta_2_1.mat
- PGG_PUNISH_Supp_R/pggCCC_4_5.mat
- PGG_PUNISH_Supp_R/pggDR_8_4.mat
- PGG_PUNISH_Supp_R/pggCCC_6_7.mat
- PGG_PUNISH_Supp_R/pggBeta_6_5.mat
- PGG_PUNISH_Supp_R/pggBeta_4_7.mat
- PGG_PUNISH_Supp_R/pggCCC_2_3.mat
- PGG_PUNISH_Supp_R/pggCCC_2_2.mat
- PGG_PUNISH_Supp_R/pggBeta_4_6.mat
- PGG_PUNISH_Supp_R/pggBeta_6_4.mat
- PGG_PUNISH_Supp_R/pggCCC_6_6.mat
- PGG_PUNISH_Supp_R/pggDR_8_5.mat
- PGG_PUNISH_Supp_R/pggCCC_4_4.mat
- PGG_PUNISH_Supp_R/pggBeta_2_2.mat
- PGG_PUNISH_Supp_R/pggCCC_4_6.mat
- PGG_PUNISH_Supp_R/pggDR_8_7.mat
- PGG_PUNISH_Supp_R/pggCCC_6_4.mat
- PGG_PUNISH_Supp_R/pggBeta_6_6.mat
- PGG_PUNISH_Supp_R/pggBeta_4_4.mat
- PGG_PUNISH_Supp_R/pggCCC_2_1.mat
- PGG_PUNISH_Supp_R/pggBeta_4_5.mat
- PGG_PUNISH_Supp_R/pggBeta_6_7.mat
- PGG_PUNISH_Supp_R/pggCCC_6_5.mat
- PGG_PUNISH_Supp_R/pggDR_8_6.mat
- PGG_PUNISH_Supp_R/pggCCC_4_7.mat
- PGG_PUNISH_Supp_R/pggBeta_2_3.mat
- PGG_PUNISH_Supp_R/pggDR_4_6.mat
- PGG_PUNISH_Supp_R/pggCCC_8_7.mat
- PGG_PUNISH_Supp_R/pggDR_6_4.mat
- PGG_PUNISH_Supp_R/pggBeta_8_5.mat
- PGG_PUNISH_Supp_R/pggDR_2_1.mat
- PGG_PUNISH_Supp_R/pggBeta_8_4.mat
- PGG_PUNISH_Supp_R/pggDR_6_5.mat
- PGG_PUNISH_Supp_R/pggCCC_8_6.mat
- PGG_PUNISH_Supp_R/pggDR_4_7.mat
- PGG_PUNISH_Supp_R/pggDR_4_5.mat
- PGG_PUNISH_Supp_R/pggCCC_8_4.mat
- PGG_PUNISH_Supp_R/pggDR_6_7.mat
- PGG_PUNISH_Supp_R/pggBeta_8_6.mat
- PGG_PUNISH_Supp_R/pggDR_2_3.mat
- PGG_PUNISH_Supp_R/pggDR_2_2.mat
- PGG_PUNISH_Supp_R/pggBeta_8_7.mat
- PGG_PUNISH_Supp_R/pggDR_6_6.mat
- PGG_PUNISH_Supp_R/pggCCC_8_5.mat
- PGG_PUNISH_Supp_R/pggDR_4_4.mat
- PGG_PUNISH_Supp_R/pggCCC_8_1.mat
- PGG_PUNISH_Supp_R/pggDR_6_2.mat
- PGG_PUNISH_Supp_R/pggBeta_8_3.mat
- PGG_PUNISH_Supp_R/pggDR_2_6.mat
- PGG_PUNISH_Supp_R/pggDR_2_7.mat
- PGG_PUNISH_Supp_R/pggBeta_8_2.mat
- PGG_PUNISH_Supp_R/pggDR_6_3.mat
- PGG_PUNISH_Supp_R/pggDR_4_1.mat
- PGG_PUNISH_Supp_R/pggDR_4_3.mat
- PGG_PUNISH_Supp_R/pggCCC_8_2.mat
- PGG_PUNISH_Supp_R/pggDR_6_1.mat
- PGG_PUNISH_Supp_R/PGG_Alt_Punish_RUN_a.m
- __MACOSX/PGG_PUNISH_Supp_R/._PGG_Alt_Punish_RUN_a.m
- PGG_PUNISH_Supp_R/pggDR_2_5.mat
- PGG_PUNISH_Supp_R/pggDR_2_4.mat
- PGG_PUNISH_Supp_R/pggBeta_8_1.mat
- PGG_PUNISH_Supp_R/pggCCC_8_3.mat
- PGG_PUNISH_Supp_R/pggDR_4_2.mat
- PGG_PUNISH_Supp_R/pggDR_3_3.mat
- PGG_PUNISH_Supp_R/pggBeta_9_6.mat
- PGG_PUNISH_Supp_R/pggDR_1_1.mat
- PGG_PUNISH_Supp_R/pggCCC_9_4.mat
- PGG_PUNISH_Supp_R/pggDR_7_7.mat
- PGG_PUNISH_Supp_R/pggDR_5_5.mat
- PGG_PUNISH_Supp_R/pggDR_5_4.mat
- PGG_PUNISH_Supp_R/pggDR_7_6.mat
- PGG_PUNISH_Supp_R/pggCCC_9_5.mat
- PGG_PUNISH_Supp_R/pggBeta_9_7.mat
- PGG_PUNISH_Supp_R/pggDR_3_2.mat
- PGG_PUNISH_Supp_R/pggBeta_9_5.mat
- PGG_PUNISH_Supp_R/pggDR_1_2.mat
- PGG_PUNISH_Supp_R/pggCCC_9_7.mat
- PGG_PUNISH_Supp_R/pggDR_7_4.mat
- PGG_PUNISH_Supp_R/pggDR_5_6.mat
- PGG_PUNISH_Supp_R/pggDR_5_7.mat
- PGG_PUNISH_Supp_R/pggDR_7_5.mat
- PGG_PUNISH_Supp_R/pggCCC_9_6.mat
- PGG_PUNISH_Supp_R/pggDR_1_3.mat
- PGG_PUNISH_Supp_R/pggBeta_9_4.mat
- PGG_PUNISH_Supp_R/pggDR_3_1.mat
- PGG_PUNISH_Supp_R/pggDR_3_5.mat
- PGG_PUNISH_Supp_R/pggDR_1_7.mat
- PGG_PUNISH_Supp_R/pggCCC_9_2.mat
- PGG_PUNISH_Supp_R/pggDR_7_1.mat
- PGG_PUNISH_Supp_R/pggDR_5_3.mat
- PGG_PUNISH_Supp_R/pggDR_5_2.mat
- PGG_PUNISH_Supp_R/pggCCC_9_3.mat
- PGG_PUNISH_Supp_R/pggBeta_9_1.mat
- PGG_PUNISH_Supp_R/pggDR_1_6.mat
- PGG_PUNISH_Supp_R/pggDR_3_4.mat
- PGG_PUNISH_Supp_R/pggDR_3_6.mat
- PGG_PUNISH_Supp_R/pggDR_1_4.mat
- PGG_PUNISH_Supp_R/pggBeta_9_3.mat
- PGG_PUNISH_Supp_R/pggCCC_9_1.mat
- PGG_PUNISH_Supp_R/pggDR_7_2.mat
- PGG_PUNISH_Supp_R/pggDR_5_1.mat
- PGG_PUNISH_Supp_R/pggDR_7_3.mat
- PGG_PUNISH_Supp_R/pggBeta_9_2.mat
- PGG_PUNISH_Supp_R/pggDR_1_5.mat
- PGG_PUNISH_Supp_R/pggDR_3_7.mat
- PGG_PUNISH_Supp_R/randnlimit.m
- __MACOSX/PGG_PUNISH_Supp_R/._randnlimit.m
