# Supplementary material for: Evolution of altruistic punishments among heterogeneous conditional cooperators
Source: Sci Rep. 2021 May 18;11:10502. doi: 10.1038/s41598-021-89563-z (PMC8131352; doi:10.1038/s41598-021-89563-z)
Supplement: Supplementary file 2 — Supplementary Information 2. [file 41598_2021_89563_MOESM2_ESM.zip › PGG_PUNISH_Supp_R/PGG_Alt_Punish.m]

 function [CCCrec,donations,beetarec,payrec] = PGG_Alt_Punish(pun_cost,w)


%   clear all
%   clc
%   close all
% 
% 
%%% PGG_Alt_Punish  is the main program of the model. Using this main program and PGG_Alt_Punish_Run the data is created for plotting the results.

%%% PGG_Alt_Punish %%%%% 
 
% Population type:
% 
% % Population consists of heterogeneous conditional cooperators or agents and the population size (N) =100 
% 
% Each agent born with an arbitrary conditional cooperative criteria (CCC) and a beeta (β ) value. Each agent’s CCC value is drawn from uniform distribution [1, N] and beeta is drawn from (0, 3). 
% 
% The proposed model involves three stages.
% 
% A. Donations, B.  Altruistic punishments, C. Reproduction 
% 
% Donations 
% 
% Each agent starts the game with initial payoff E. Each agent donates to public good based on the number of donations in the previous round and agent’s CCC value (eq. 1). Probability donation, qd =  1/(1+exp(-(nC - CCC)*beeta)). The donation costs an agent an amount, u. All the agents in the population play a linear public good game three times. 
% Due to the ‘non excludable’ nature of public good individuals gain the payoffs according to eq. 2. Each individual gains payoff, 
% Pi = (E-u) + (alfa/N)*( sum(ui)) with alpha>1 and (alfa/N) <1, where alpha is enhancing factor and N is the population size. 
%          
% 
% Altruistic punishments
% After three rounds of the game, the population enforces altruistic punishments. Each agent is matched randomly with another agent and enforces altruistic punishments based on difference in their CCC values (eq. 3). If agent i is matched with agent j, agent i enforces altruistic punishment with probability, qp
% 
% qp =    1/(1+exp(1+ exp(-(CCCj - CCCi)*beeta))
% 
% The total payoff of the agents will be the sum of the payoff from the public good game and the cost incurred either due to enforcing punishment or cost incurred due to receiving punishment.  
% 
% Reproduction 
% 
%  After stage donations and altruistic punishments, each agent reproduces offspring(s) proportional to their relative fitness. Each agent is randomly matched with another agent that reproduces offspring or imitates a successful agent’s CCC and beeta (eq. 4). An agent i potentially imitates successful individual j’s social behavior with probability qr,
% 
%       qr = 1/(1+exp(-delpay)*beeta)), where delpay is the payoff  difference between agent j and i, delpay = (PIj - PIi)). 
% 
% The reproduction involves mutations. Each agent undergoes mutations with a probability, 0.1. Mutations are introduced by drawing a number from Gaussian distribution -50 to + 50 with standard deviation =10. We add this value to the updated CCC value. The CCC values  are rounded if CCC>100 rounded CCC=100 and  if CCC<0 and it rounded to CCC=0. Ppdated beeta is replaced with the initial beeta of the population with the same probability.  
% 
% 
% % Input: 
% % 
% % Fixed parameters in the model:
% % In the zeroth round, we assume there are small % non-zero donations (=10).  
% 
% % Population size = 100
% % Donation cost (C) = 1
% % Number of rounds in the generation = 3 
% % Enhancing factor (alpha) = 3
% If the cost of enforcement is x, the receiver of the punishment will reduce his/her payoff 3x. 


 gn = 20000 ;
 G = gn ; %% number of generations 
 pop = 100;
 N = pop;
 rounds =3;
 T= rounds; %%% number of rounds in generation 
 
 C = - 1 ;       %  the donation cost

 enf = 3;      %% enhancing factor of the public good 

 %%% initial endowments of the population

  min_endowmnet = 50; 
  
  Endowmnet_t0 = zeros(N,1)+ min_endowmnet;
  
  
 %%%%  defining CCC values of the population 

  L_CCC =1; H_CCC = N;
  
  a = L_CCC ; b = H_CCC;
  
  r = a + (b-a).*rand(N,1);    %% generates CCC values %%
  
  CCC = zeros(N,1) + ceil(r);  %% Converting CCC into integers %%
  
  CCC_t0= CCC;  %% initial CCC values of the population 
  
  %%%%%%%%%%%%%%%%%%%%%%%%%%%%%%%%%%%%%%%%%%%%%%%%%%%%%%%%%%%%%%%%%%%%%% 
  
% % % %   defining propensity/intensity values

%% beeta values determine the accuracy of decisions all the stages of the game. For higher beeta = 3, the agents are more accurate with their decisions 
%% and for lower beeta, the agents commit mistakes in their decisions. 

  beet1 = 0; beeta2= 3;
  beeta_t0 = beet1 +(beeta2-beet1).*rand(N,1); % controlling punishments 
  beeta = beeta_t0; 
 %%%%%%%%%%%%%%%%%%%%%%%%%%%%%%%%%%%%%%%%%%%%%%%%%%%%%%%%%%%%%%%%%%%%%%%% 
 cost_p = pun_cost; %% the cost incured due to punishing the free riders. 
 %%%%%%%%%%%%%%%%%%%%%%%%%%%%%%%%%%%%%%%%%%%%%%%%%%%%%%%%%%%%%%%%%%%%%%%%
 %% Initializing parameters to record data 
 
 %%% the population size is N and the game runs for G number of generations
  
 trialsrec = zeros(G,1);  %% number of trails in generation 
 
 donations = zeros(G,1);  %% donation in each generation 
 
 payrec = zeros(N,G); %% payoff record of population in each generation 
 payGrec = zeros(N,G); %% public good record of population in each generation 
 CCCrec = zeros(N,G);  %% recording CCC vlaues of population 
 beetarec = zeros(N,G); %% recording beeta vlaues of population across generations
 actnrec_gn = zeros(N,G); %% number of donation in each generation 
 
%%%%%%%%%%%%%%%%%%%%%%%%%%%%%%%%%%%%%%%%%%%%%%%%%%%%%%%%%%%%%%%%%%%%% 

 actnrec = zeros(T,1); %% storing actns in the generation or T round of the game

 actnrec(1) = 10; %%%%  Initial number of donations 
 
 
 for g = 1:G  %% looping over generation
 
 %%% initial reputation and payoffs of agents 
 
 rep1   = zeros(N,1)+1; %% all starts with a good standing, the model does not use these values
 pay1   = zeros(N,1)+Endowmnet_t0;

 %%%% the following loop model a linear public good game with conditional
 %%%% cooperators
 
 for t = 2:T   %% looping over round
     
     t_payG = actnrec(1)./N; %%% inital public good game in the first round
     trials = 0; %%% initial opportunities
     actn= 0;    %%% initial actions in the second round
     %      actn1  = zeros(N,1);  %%% initial actions of agents
     
     %%%%%% for storing data with in generation or T periods
     %%%%%%%%%%%%%%%%%%%%%%%%%%%%%%%%%%%%%%%%%%%%%%%%%%
     
     for j = 1:N
         
             
             f = (actnrec(t-1)-CCC(j));
             
             p = 1./(1+exp(-(f*beeta(j))));  %%%% probability of donation
             
             if rand<p %% j donates to public good
                 
                 actn=actn+1; %% counting actions
                 
                 trials=trials+1; %% couting trials or opportunities
                 
                 pay1(j)=pay1(j)+C; %% if agent donation, will incurs cost, C
                 
                 pay1(j) = t_payG + pay1(j); %% agent payoff from PGG
                 
               % actn1(j) = actn1(j)+1 ;   %% keeping track each agent actions
                 
                 rep1(j)=rep1(j)+1;       %% keeping track of each agent reputation/prestige
                 
             else    %%% when agent does not donates, the reputation score of agent reduces by one unit
                 
                 trials=trials+1;
                 rep1(j)=rep1(j)-1;
                 
             end
             
  
         
         t_payG = abs(C)*enf*sum(actn)/N; %% Public good %% B =C is required)
         
         
% % % % % % % % % writing the parameter values with in the generations.        
         
          actnrec(t) = actn;
          
     end
       
 end
 
 
 %%%%%%%%%%%%%%%%%%%%%%%%%%%%%%%%%%%%
  
% the following records values in each generation and now each generation
% has T number of rounds. The payoffs and reputation are accumulated in
% each generation or T rounds of the game.
 
payGrec(:,g)=  t_payG; %%% storing public good game contributions %%
  
payrec(:,g)=  pay1;

actnrec_gn(:,g) = actn; %% writes in T corss G matrix each columun sum is the number of donations in that generation (in ten rounds).

donations(g) = sum(actn)./N;


% % % % % % % % % % % % % % % %  T rounds of PGG game is over here %%%%%%%%%%%%%%%

% % % % %   Altrustic Punishment blockc

 % % % % % % % it is important note that only reciprocaters punish and punishing reduces individual own payoff
               % % % % (refer  https://pubs.aeaweb.org/doi/pdfplus/10.1257/jep.14.3.159
               %
               %%%%%%%%%%%%%%%%%%%%%%%%%%%%%%%%%%%%%%%%%%%%%%%%%%%%%%%%%%%%%%%%%%%%%%%%%%


 %%% each agent pair is matached ranodmly with another agent.
 
 
   u = randperm(N); %  creating pairs with random index
   
   
   if rand<w %% probability the game move to the next round.
       
     
       for jj=1:N
           
           if not(jj == u(jj))

              
               delCCC = (CCC(u(jj)))- CCC((jj)); %%% difference in CCC values of paired individuals
               
%                  delCCC = (rep1(u(jj)))- rep1((jj)); %%% difference in payoff leads to punishments
               
               %% The lower CCC individual may punishes relatively higher CCC individual this is only possible if delCCC > 0
               
                q1 = 1./(1+exp(-delCCC*beeta(jj))) ; %%%% probability of paired agent
               
               
               if rand<(q1)   %%%% operatinalysing probability into action. Check the order in delCCC make changes accordingly
                   
                   
                   pay1((jj))   = pay1((jj)) - cost_p ; %%% the cost incured if punished
                   
                   pay1(u(jj))  = pay1(u(jj))- 3*(cost_p) ;  %%% the cost paid by the free rider.
                   
               end
               
                  
           end
          
       end
       
   end
 

  
 %%%%%%%%% After PGG and punishment episode individuals simulataneously
 %%%%%%%%% imitate relatively successful individuals' social behaviour
 
 for  kk=1:N
     
     delpay1 = pay1(u(kk))-pay1(kk);
     
     p = 1./(1+exp(-delpay1*beeta(kk))); %% probability of imitating based on relative payoffs
     
     
     if rand<p
         
         CCC((kk))= CCC(u(kk));
         
         beeta((kk))= beeta(u(kk));
         
     end
     
 end
 
 
% % % %  Before moving to next generation, the population undergoes
% mutations

 %% Each agent undergo mutations with probability 0.1
 
 %% creating 100 CCC values from Gaussian distribution with certain mean (mu) and sigma %%%
 
 varargin = N;
 mx =  N/2;
 mn = -N/2;
 mu = 0;
 sigma = 10;
 
 mu_N =  randnlimit(mu, sigma, mn, mx, varargin) ; %% creating CCC values  %
 
 mu_t = ceil(mu_N(:,1)); %% selecting only N mutations from the above array
 
 n_mu = (10/100)*N; %% number of mutations
 
 mu_site = randi(N,1,n_mu); %% randomly selecting to replace the updated CCC
 
 CCC(mu_site) = CCC_t0(mu_site)+ mu_t(mu_site);   %% adding mutations 
 
 CCC(CCC<0)= 0; %% when the mutated value is negative, we make it zero
 CCC(CCC>N)= N; %% when the mutated value is more than 100 we make it 100
 
 beeta(mu_site) = beeta_t0(mu_site); %%% individuals may copy sometime wrong intensity values 
  
% % % % % %  the updating is complete 
% % % %  writing useful results for plots

 CCCrec(:,g) = CCC ;  %%% CCC values of the population in each generation

 beetarec(:,g)= beeta; %%% beeta values of the population in each generation
 
 payrec(:,g)= pay1;  %%% Payoff values of the population in each generation
 
 
 end
 
