# Supplementary material for: Evolution of altruistic punishments among heterogeneous conditional cooperators
Source: Sci Rep. 2021 May 18;11:10502. doi: 10.1038/s41598-021-89563-z (PMC8131352; doi:10.1038/s41598-021-89563-z)
Supplement: Supplementary file 2 — Supplementary Information 2. [file 41598_2021_89563_MOESM2_ESM.zip › PGG_PUNISH_Supp_R/PGG_Punish_plotting_figures.m]

%% PGG PUNISH %%%%%%%

clear all
close all
clc


% % The data is generated by using PGG_Alt_Punish_RUN.m
% % 
% % The plotting Matlab program should be kept in the data folder.
% % 
% % The data is generated for the following parameter combinations: 
% % punishment costs,  pun_cost = [0.1, 0.2, 0.3, 0.4, 0.5, 0.6, 1, 1.5, 2] and it is looped with jj 
% % Probability of punishment,  w = [0.1, 0.2, 0.3, 0.4, 0.5,  0.7, 1] and it  looped with kk 
% % The data is written data_jj_kk for mat. 
% % 
% % In the model, inflected costs = 3* altruistic punishments 
% % 
% % %% punishment cost (x) = [ 0.1, 0.3, 0.5, 1 ]
% % %% inflected cost = 3*x = [ 0.3, 0.9, 1.5, 3 ] %%% this label is used in the plots
% % The donation fraction figures are plotted with specific inflected costs.
% % The specific values are selected with variable temp = [1, 3, 5, 7] ; %% selecting specific cost values
% % 
% % Plotting donation fractions across generation
% % Figure.1 with w = 1 and w = 0.5 with various costs  selected by using variable temp. 


%%%%%%%%%%%%%%%%%%%%%%%%%%%%%%%%%%%%%%%%%%%%%%%%%%%%%%%%%%%%%%%%%%%%%%%%
linespec = {'r-', 'g-','b-','k-', 'm-','c-','y-','w-',};

gn = 10000; %% number of generations 

pun_cost = [0.1, 0.2, 0.3, 0.4, 0.5, 0.6, 1, 1.5, 2];  %%% altruistic punishment costs

temp = [1, 3, 5, 7] ; %% temp used to select specific values from pun_cost

w = [0.1, 0.2, 0.3, 0.4, 0.5,  0.7, 1];  %% probability of imposing punishments 

%%%%%%%%%%%%%%%%%%%%%%%%%%%%%%%%%%%%%%%%%%%%%%%%%%%%%%%%%%%%%%%%%%%%%%%%


% % % Selecting data to draw plotts  for Figure.1 (A) with w =1 and various costs = (0.3, 0.9, 1.5, 3)

%% punishment cost (x) = [ 0.1, 0.3, 0.5, 1 ]
%% inflected cost = 3*x = [ 0.3, 0.9, 1.5, 3 ] %%% this label is used in the plots

% % %  collectind data 

dontation_rate = [];


for jj = 1:length(temp)
    
% %  Figure.1 A(w) = 1 data  
don_tmp1 = load(['Desktop/PGG_PUNISH_Supp_R/pggDR_',num2str(temp(jj)),'_',num2str(((7)))]);  %% jj_kk
donation_rates_fig1a(:,jj) = don_tmp1.don;

% %  Figure.1 A(w) = 0.5 data  
don_tmp2 = load(['Desktop/PGG_PUNISH_Supp_R/pggDR_',num2str(temp(jj)),'_',num2str(((5)))]);  %% jj_kk

donation_rates_fig1b(:,jj) = don_tmp2.don;

end
 

% plotting Figure 1, A(w) = 1

figure;

for a = 1:length(temp)
    
    X1 = donation_rates_fig1a(:,a);
    
    hold on 
    
    plot(X1, linespec{a})
    
    axis([0 10000 0 1])
    
         xlabel('no. of generations')
         
         ylabel('donation fraction (%)')
         
     hold off
    
end 


%% plotting Figure 1, A(w) = 0.5

figure;

for a = 1:length(temp)
    
    X2 = donation_rates_fig1b(:,a);
    
    hold on 
    
    plot(X2, linespec{a})
    
    axis([0 10000 0 1])
    
    
         xlabel('no. of generations')
         
         ylabel('donation fraction (%)')
         
     hold off
    
end 


% % Plotting Figure 2.  Asymptotic donations fractions 


% %  Figure 2 asymtotic donation fractions 
%%% collecetind donation fraction data for following altruisitc punishment costs

%%% pun_cost (x) = [0.1, 0.2, 0.3, 0.4, 0.5, 0.6, 1, 1.5];  %%% JJ
%% inflected cost = 3*x in the plot labels these values are used.

dontation_rate = [];
aymt_X1 = [];
aymt_X2 = [];

%% collecting data for plot Figure 2

for jj = 1:8
    
%  Figure.2 A(w) = 1 data  
don_tmp1 = load(['Desktop/PGG_PUNISH_Supp_R/pggDR_',num2str((jj)),'_',num2str(((7)))]);  %% jj_kk


donation_rates_fig2a(:,jj) = don_tmp1.don;


%  Figure.2 A(w) = 0,5 data  

don_tmp2 = load(['Desktop/PGG_PUNISH_Supp_R/pggDR_',num2str((jj)),'_',num2str(((5)))]);  %% jj_kk

donation_rates_fig2b(:,jj) = don_tmp2.don;


end

%  asymt data 

for u=1:8
    
    X1 = donation_rates_fig2a(:,u);
    
    aymt_X1(:,u)  = mean(X1(9000:gn));
    
    X2 = donation_rates_fig2b(:,u);
    
    aymt_X2(:,u)  = mean(X2(9000:gn));  
    
end 


% % %  plotting figure.2 A(w) = 1 & A(w) = 0.5

figure

pun_cost = [0.1, 0.2, 0.3, 0.4, 0.5, 0.6, 1, 1.5];

x = pun_cost;

infl_cost = 3*x;


plot(aymt_X1, '-s','MarkerSize',3);

xlabel('inflected punishment cost')
         
ylabel('asymtotic donation fractions')

xticklabels({'0.3','0.6','0.9','1.2','1.5','1.8','3.0','4.5'})

figure 

plot(aymt_X2, '-s','MarkerSize',3);

xlabel('inflected punishment cost')
         
ylabel('asymtotic donation fractions')
xticklabels({'0.3','0.6','0.9','1.2','1.5','1.8','3.0','4.5'})

%%%%%%%%%%%%%%%%%%%%%%%%%%%%%%%%%%%%%%%%%%%%%%%%%%%%%%%%%%%%%%%%%%%%%%%%%%
%%%%%%%%%%%%%%%%%%%%%%%%%%%%%%%%%%%%%%%%%%%%%%%%%%%%%%%%%%%%%%%%%%%%%%%%%


%%% Figure 3 ' distribution of CCC values of the population

% % % Plotting Figure 3(A) and 3(B)

% % 
pun_cost = [0.1, 0.2, 0.3, 0.4, 0.5, 0.6, 1, 1.5, 2];  %%% JJ %%% inflected cost is 3C

x = pun_cost;

infl_cost = 3*x;

w = [0.1, 0.2, 0.3, 0.4, 0.5,  0.7, 1]; %%% kk

ccc_rate = [];

beeta_rate = [];

%%%% inflecte cost = 3* cost of altrusitic punishments
%%%% in plots distribution of CCC values are drawn for w and inflected
%%%% costs  

%%% data for Figure 3(A)

%% w = 1
%% inflected cost = 3
% 
ccc_tmp = load(['Desktop/PGG_PUNISH_Supp_R/pggCCC_',num2str((7)),'_',num2str((7))]);  %% jj_kk

ccc_rate = ccc_tmp.ccc;

CCC_data_G =  ccc_rate;

%% ploting histogram 

figure;    
bs = 10;  %% bin size
          
[n1,p1] = hist(CCC_data_G,bs);

bar(p1,n1,'facecolor','g','edgecolor','w', 'facealpha', 0.60);

ylim([0, 30]);

 
xlabel('CCC values of agents');
% 
ylabel('no. agents');

 
% % %%%%%%%%%%%%%%%%%%%%%%%%%%%%%%%%%%%%%%%%%%%%%%%%%%%%%%%%%%%
% %%%  mean, variance and Median of the data 
% 
mn_vr_G = fitdist(CCC_data_G,'Normal')
mdn_G = median(CCC_data_G)
% % %%%%%%%%%%%%%%%%%%%%%%%%%%%%%%%%%%%%%%%%%%%%%%%%%%%%%%%%%%%%%%

% %% Plotting Figure 3(B)
% 
%% w = 1
%% inflected cost = 0.9

ccc_tmp = load(['Desktop/PGG_PUNISH_Supp_R/pggCCC_',num2str((3)),'_',num2str((7))]);  %% jj_kk

ccc_rate = ccc_tmp.ccc;

CCC_data_G =  ccc_rate;

%% ploting histogram 

figure;
     
bs = 10;  %% bin size
          
[n1,p1] = hist(CCC_data_G,bs);

bar(p1,n1,'facecolor','g','edgecolor','w', 'facealpha', 0.60);

ylim([0, 30]);

xlabel('CCC values of agents');
% 
ylabel('no. agents');

% 
% % %%%  mean, variance and Median of the data 
mn_vr_G = fitdist(CCC_data_G,'Normal')
mdn_G = median(CCC_data_G)


% % % Figure 4(A) and 4(B)

% Plotting Figure 4(A)

ccc_tmp = load(['Desktop/PGG_PUNISH_Supp_R/pggCCC_',num2str((7)),'_',num2str((5))]);  %% jj_kk

ccc_rate = ccc_tmp.ccc;

CCC_data_G =  ccc_rate;
% 
% %% ploting histogram 

 figure;
     
bs = 10;  %% bin size
          
[n1,p1] = hist(CCC_data_G,bs);

bar(p1,n1,'facecolor','g','edgecolor','w', 'facealpha', 0.60);

 ylim([0, 30]);

xlabel('CCC values of agents');

ylabel('no. agents');

% 
% % %%%  mean, variance and Median of the data 
% 
mn_vr_G = fitdist(CCC_data_G,'Normal')
mdn_G = median(CCC_data_G)

% 
% Plotting Figure 4(B)

% 
ccc_tmp = load(['Desktop/PGG_PUNISH_Supp_R/pggCCC_',num2str((3)),'_',num2str((5))]);  %% jj_kk

ccc_rate = ccc_tmp.ccc;

CCC_data_G =  ccc_rate;

% %% ploting histogram 

figure;
     
bs = 10;  %% bin size
          
[n1,p1] = hist(CCC_data_G,bs);

bar(p1,n1,'facecolor','g','edgecolor','w', 'facealpha', 0.60);

ylim([0, 30]);

xlabel('CCC values of agents');

ylabel('no. agents');
% 
% 
% % %%%  mean, variance and Median of the data 
mn_vr_G = fitdist(CCC_data_G,'Normal')
mdn_G = median(CCC_data_G)

%%%%%%%%%%%%%%%%%%%%%%%%%%%%%%%%%%%%%%%%%%%%%%%%%%%%%%%%%%%%%%%%%%%%%%%%%%%%%%%%%%%%%%%
%%%%%%%%%%%%%%%%%%%%%%%%%%%%%%%%%%%%%%%%%%%%%%%%%%%%%%%%%%%%%%%%%%%%%%%%%%%%%%%%%%%%%%%

%%%% Plotting Figure 5(A) 

figure; 

pun_cost = [0.1, 0.2, 0.3, 0.4, 0.5, 0.6, 1, 1.5];  %%% JJ
infl_cost = 3*pun_cost;

for jj=1:length(pun_cost)

beeta_tmp = load(['Desktop/PGG_PUNISH_Supp_R/pggBeta_',num2str((jj)),'_',num2str((7))]);  %% jj_kk

beeta_rate(:,jj) = beeta_tmp.beeta;

end


X = infl_cost;
Y = mean(beeta_rate);
err = var(beeta_rate);

errorbar(Y,err)

xticklabels({'0.3','0.6','0.9','1.2','1.5','1.8','3.0','4.5'})

ylabel('average values of \beta');

xlabel('inflected cost');


%%% Plotting Figure 5(B) 


figure;

pun_cost = [0.1, 0.2, 0.3, 0.4, 0.5, 0.6, 1, 1.5];  %%% JJ


infl_cost = 3*pun_cost;

temp = [1, 3, 5, 7] ; %% selecting specific cost values

for jj=1:length(pun_cost)

beeta_tmp = load(['Desktop/PGG_PUNISH_Supp_R/pggBeta_',num2str((jj)),'_',num2str((5))]);  %% jj_kk

beeta_rate(:,jj) = beeta_tmp.beeta;

end

X = infl_cost;
Y = mean(beeta_rate);
err = var(beeta_rate);

errorbar(Y,err)


xticklabels({'0.3','0.6','0.9','1.2','1.5','1.8','3.0','4.5'})

ylabel('average values of \beta');

xlabel('inflected cost');


% % %%%%%%%%%%%%%%%%%%%%%%%%%%%%%%%%%%%%%%%%%%%%%%%%%%%%%%%%%%%%%%%%%%%%%%%%%%%%
% % %%%%%%%%%%%%%%%%%%%%%%%%%%%% END %%%%%%%%%%%%%%%%%%%%%%%%%%%%%%%%%%%%%%%%%%
% % %%%%%%%%%%%%%%%%%%%%%%%%%%%%%%%%%%%%%%%%%%%%%%%%%%%%%%%%%%%%%%%%%%%%%%%%%%%%
