# Supplementary material for: Evolution of altruistic punishments among heterogeneous conditional cooperators
Source: Sci Rep. 2021 May 18;11:10502. doi: 10.1038/s41598-021-89563-z (PMC8131352; doi:10.1038/s41598-021-89563-z)
Supplement: Supplementary file 2 — Supplementary Information 2. [file 41598_2021_89563_MOESM2_ESM.zip › PGG_PUNISH_Supp_R/PGG_Alt_Punish_RUN_a.m]

%%% This program generate the data using PGG_Alt_Punish.m

% % % The program ‘PGG_Alt_Punish_RUN.m’ creates data required to draw the plots used in the paper. 
% % % 
% % % The program creates data for each value of probability punishment (w) and various costs of punishments. 
% % % 
% % % The program creates data for plotting 
% % % 
% % % Donation fractions 
% % % Asymptotic donation fractions 
% % % Distribution of CCC values of the population 
% % %  Distribution of beeta values 


clear all
clc
close all

N = 100;  %% population size

gn = 20000 ; %% number of generations 

%%%%%%%%%%%%%%%%%%%%%%%%%%%%%%%%%%%%%%%%%%%%%%%%%%%%%%%%%%%%%%%%%%%%%%%%%%%%
  pun_cost = [0.1, 0.2, 0.3, 0.4, 0.5, 0.6, 1, 1.5, 2];  %%% JJ 
  w = [0.1, 0.2, 0.3, 0.4, 0.5,  0.7, 1];

%%%%%%%%%%%%%%%%%%%%%%%%%%%%%%%%%%%%%%%%%%%%%%%%%%%%%%%%%%%%%%%%%%%%%%%%%%%%

itr = 20;

asymt = [];

for jj = 1: length(pun_cost)
    
    for kk=1:length(w)
    
  
     donations_t = zeros(gn,1);
    
     ccc_t = zeros(N,1);
     
     beeta_t = zeros(N,1);
    
    
    for n = 1:itr
        
         [CCCrec,donations,beetarec,payrec] = PGG_Alt_Punish(pun_cost(jj),w(kk));
              
         donations_t = (donations + donations_t);
         
         ccc_t = (CCCrec(:,gn) + ccc_t);
          
         beeta_t = (beetarec(:,gn) + beeta_t);
         
    end
    
    
         don = donations_t./itr ;  %%% average donation rates
        
         ccc = ccc_t./itr ;  %%% average donation rates
        
         beeta = beeta_t./itr ;  %%% average donation rates
         
         %%% donation rates
        
         file_name = ['pggDR_' [num2str(jj),'_', num2str(kk)]] ;  %%% creating file name 
         
         save(file_name,'don'); %% Writing in the file
         
         %%%% CCC values of population
         
         file_name = ['pggCCC_' [num2str(jj),'_', num2str(kk)]];  %%% creating file name 
         
         save(file_name,'ccc'); %% Writing in the file
         
         %%% beeta values of the population
         
         file_name = ['pggBeta_' [num2str(jj),'_', num2str(kk)]];  %%% creating file name 
         
         save(file_name,'beeta' ); %% Writing in the file  
        
    end
end


 
